# Supplementary material for: P2X7R influences tau aggregate burden in human tauopathies and shows distinct signalling in microglia and astrocytes
Source: Brain Behav Immun. 2023 Nov;114:414–29. doi: 10.1016/j.bbi.2023.09.011 (PMC10896738; doi:10.1016/j.bbi.2023.09.011)
Supplement: Supplementary data 4 [file mmc4.xlsx]

## Sheet: Fig1a
	P2X7R immunobloting in BA9 prefrontal cortex
	Antibody: P2X7R Alomone (APR-004, 1:200)
												Data normalised to average control group (Braak 0-II)
		P2X7R/ß-actin		P2X7R/ß-actin		P2X7R/ß-actin			average samples Braak 0-II			P2X7R/ß-actin (% of av 0-II)
Braak Stage	ID	0-II	ID	III-IV	ID	V-VI			1.24931			Braak Stage	ID	0-II	ID	III-IV	ID	V-VI
	3	1.03922	17	0.857743	27	1.42841							3	83.1836	17	68.6575	27	114.336
	1	0.755311	18	1.26883	28	1.75771							1	60.4584	18	101.563	28	140.695
	2	1.12284	19	1.5086	29	1.36122							2	89.8774	19	120.755	29	108.958
	7	1.14296	20	1.20804	30	1.55558							7	91.4875	20	96.6971	30	124.516
	8	1.63241	21	1.48794	31	1.77144							8	130.665	21	119.101	31	141.794
	9	1.20164	22	1.69746	32	2.1031							9	96.1847	22	135.872	32	168.341
	10	1.08413	23	2.0908	33	2.39668							10	86.7782	23	167.357	33	191.841
	11	1.79749	24	2.57384	34	1.60272							11	143.879	24	206.021	34	128.289
	12	2.00073	25	1.44219	35	1.58382							12	160.147	25	115.44	35	126.776
	13	0.698987	26	1.09111	36	1.4969							13	55.95	26	87.3371	36	119.819
	14	2.04778	50	0.465914	59	1.79823							14	163.913	50	37.2938	59	143.938
	15	1.44478	51	2.89357	60	2.09028							15	115.647	51	231.615	60	167.315
	16	0.55688	52	2.16088	61	1.46786							16	44.5752	52	172.966	61	117.494
	4	0.922247	53	1.32134	62	2.16659							4	73.8208	53	105.766	62	173.424
	5	1.105	54	0.568973	63	0.711673							5	88.4491	54	45.5431	63	56.9655
	6	1.46149	55	1.57746	64	1.48612							6	116.984	55	126.267	64	118.955
	41	1.69932	56	0.73802									41	136.021	56	59.0744
	42	1.75689	57	1.68176									42	140.629	57	134.616
	43	1.36936	58	1.99441									43	109.61	58	159.642
	44	1.52771											44	122.285
	45	1.22403											45	97.9765
	46	0.461909											46	36.9732
	47	0.86298											47	69.0767
	48	1.25299											48	100.295
	49	1.06357											49	85.1331
												average group		100		120.61		133.966

## Sheet: Fig 1b
	P2X7R immunobloting in BA21 temporal cortex													Data normalised to average control group (Braak 0-II)
	Antibody: P2X7R Alomone (APR-004, 1:200)													P2X7R/ß-actin (% of av 0-II)
			P2X7R/ß-actin		P2X7R/ß-actin		P2X7R/ß-actin			average samples Braak 0-II				Braak Stage	ID	0-II	ID	III-IV	ID	V-VI
	Braak Stage	ID	0-II	ID	III-IV	ID	V-VI			0.1148					1	41.9736	5	156.795	10	364.115
		1	0.0481855	5	0.18	10	0.418002								2	123.823	6	325.321	11	61.7824
		2	0.142149	6	0.373467	11	0.0709259								3	43.3943	7	462.161	12	159.015
		3	0.0498165	7	0.530559	12	0.182549								4	190.809	8	64.9492	13	112.979
		4	0.219048	8	0.0745614	13	0.129699										9	499.691	14	20.8934
				9	0.573643	14	0.0239855
														average group		100		301.783		143.757

## Sheet: Fig1c
		PSD95 immunobloting in BA9 prefrontal cortex
		Antibody: PSD95 Cell signalling (3450, 1:1000)
													Data normalised to average control group (Braak 0-II)
			PSD95/NSE		PSD95/NSE		PSD95/NSE			average samples Braak 0-II			PSD95/NSE
	Braak Stage	ID	0-II	ID	III-IV	ID	V-VI			0.0412789			Braak Stage	ID	0-II	ID	III-IV	ID	V-VI
		2	0.123482	17	0.0566786	27	0.0307338							2	299.14	17	137.306	27	74.4539
		7	0.0836108	18	0.0737097	28	0.0241657							7	202.551	18	178.565	28	58.5424
		8	0.0755931	23	0.0626638	32	0.0151883							8	183.128	23	151.806	32	36.7943
		3	0.0645982	19	0.030472	33	0.0113214							3	156.492	19	73.8198	33	27.4266
		4	0.0043347	20	0.0755469	29	0.0115917							4	10.501	20	183.016	29	28.0814
		9	0.0644197	24	0.0134493	30	0.0181871							9	156.06	24	32.5815	30	44.0591
		12	0.0291827	21	0.0899717	34	0.0300472							12	70.6964	21	217.961	34	72.7908
		13	0.0356414	25	0.0244739	31	0.00925844							13	86.343	25	59.2892	31	22.429
		5	0.0561755	26	0.0363645	35	0.0142162							5	136.088	26	88.0946	35	34.4393
		6	0.0227676	51	0.0455296	36	0.0287993							6	55.1555	41	110.297	36	69.7676
		10	0.00802407	52	0.0186441	42	0.00734859							10	19.4387	42	45.1661	42	17.8023
		14	0.118549	53	0.0243211	43	0.0162736							14	287.189	43	58.919	43	39.4235
		15	0.013368	54	0.0108961	66	0.000704339							15	32.3847	44	26.3963	66	1.70629
		16	0.0804661	55	0.0129564	67	0.0130558							16	194.933	45	31.3875	67	31.6281
		41	0.0134014	56	0.0134765	69	0.0184874							41	32.4654	56	32.6474	69	44.7865
		42	0.0486432	57	0.0180719	64	0.00372188							42	117.84	57	43.7799	64	9.01643
		43	0.0590674	58	0.0177948									43	143.093	58	43.1086
		44	0.0155529	59	0.00775056									44	37.6775	59	18.7761
		45	0.0143595	60	0.00387635									45	34.7865	60	9.39062
		47	0.00958862											47	23.2288
		50	0.0043839											50	10.6202
		46	0.0282869											46	68.5261
		48	0.0100417											48	24.3264
		49	0.00715649											49	17.3369
													average group		100		81.1741		38.3217

## Sheet: Fig1d
		SYP immunobloting in BA9 prefrontal cortex
		Antibody: SYP Santa Cruz (Sc-17750, 1:1000)
													Data normalised to average control group (Braak 0-II)
			SYP/NSE		SYP/NSE		SYP/NSE			average samples Braak 0-II			SYP/NSE
	Braak Stage	ID	0-II	ID	III-IV	ID	V-VI			0.671902			Braak Stage	ID	0-II	ID	III-IV	ID	V-VI
		2	0.653644	17	0.54067	27	1.81727							2	97.2826	17	80.4686	27	270.467
		7	0.454235	18	1.12653	28	1.02716							7	67.6043	18	167.662	28	152.873
		8	0.660706	23	0.711505	32	0.499079							8	98.3336	23	105.894	32	74.2785
		3	0.70964	19	0.413203	33	1.12492							3	105.616	19	61.4975	33	167.423
		4	0.206404	20	0.423899	29	0.380612							4	30.7193	20	63.0894	29	56.647
		9	0.596079	24	0.373973	30	0.319832							9	88.7152	24	55.6589	30	47.601
		12	0.291004	21	0.914861	34	0.482621							12	43.3104	21	136.16	34	71.829
		13	0.579475	25	0.788757	31	0.646987							13	86.2439	25	117.392	31	96.2918
		5	0.901976	26	1.55591	35	0.590318							5	134.242	26	231.568	35	87.8576
		6	0.982951	51	0.844567	36	0.663954							6	146.294	51	125.698	36	98.8171
		10	0.146944	52	0.805855	62	0.76716							10	21.8699	52	119.936	62	114.177
		14	0.693044	53	0.729634	61	1.0967							14	103.146	53	108.592	61	163.223
		15	0.645163	54	0.471429	66	0.825854							15	96.0204	54	70.1633	66	122.913
		16	0.683603	55	0.580683	67	0.787277							16	101.741	55	86.4237	67	117.171
		41	1.10884	56	0.808238	69	0.830532							41	165.03	56	120.291	69	123.609
		42	0.625126	57	0.825085	64	0.641922							42	93.0382	57	122.798	64	95.5381
		43	0.806995	58	0.716225									43	120.106	58	106.597
		44	0.6452	59	0.769458									44	96.0259	59	114.519
		45	0.637397	60	0.555453									45	94.8645	60	82.6688
		47	0.82902											47	123.384
		50	0.755724											50	112.475
		46	1.02367											46	152.354
		48	0.684662											48	101.899
		49	0.804151											49	119.683
													average group		100		109.32		116.295

## Sheet: Fig1e
		PSD95 immunobloting in BA21 temporal cortex
		Antibody: PSD95 Cell signalling (3450, 1:1000)
													Data normalised to average control group (Braak 0-II)
			PSD95/NSE		PSD95/NSE		PSD95/NSE			average samples Braak 0-II			PSD95/NSE
	Braak Stage	ID	0-II	ID	III-IV	ID	V-VI			0.0913549			Braak Stage	ID	0-II	ID	III-IV	ID	V-VI
		1	0.0932367	5	0.190932	10	0.0844978							1	102.06	5	209	10	92.494
		2	0.0859606	6	0.0889706	11	0.081203							2	94.0952	6	97.3901	11	88.8874
		3	0.109927	7	0.0851675	12	0.138971							3	120.33	7	93.2271	12	152.122
		4	0.0762948	8	0.0621951	13	0.0584958							4	83.5148	8	68.0808	13	64.0314
				9	0.111922	14	0.0111885									9	122.514	14	12.2473
													average group		100		118.042		81.9564

## Sheet: Fig1f
		SYP immunobloting in BA21 temporal cortex
		Antibody: SYP Santa Cruz (Sc-17750, 1:1000)
													Data normalised to average control group (Braak 0-II)
			SYP/NSE		SYP/NSE		SYP/NSE			average samples Braak 0-II			SYP/NSE
	Braak Stage	ID	0-II	ID	III-IV	ID	V-VI			2.55168			Braak Stage	ID	0-II	ID	III-IV	ID	V-VI
		1	2.064	5	2.58703	10	2.22956							1	80.8878	5	101.385	10	87.3761
		2	3.01667	6	1.92806	11	2.49265							2	118.223	6	75.5603	11	97.6865
		3	2.37124	7	2.67063	12	2.32484							3	92.9284	7	104.662	12	91.1102
		4	2.75482	8	2.86161	13	2.34343							4	107.961	8	112.146	13	91.8388
				9	2.46465	14	4.37241									9	96.5891	14	171.354
													average group		100		98.0685		107.873

## Sheet: Fig1g-e
	GeneID	GeneName	Tcxallmedian	Log2FC_AD_vs_Ctrl	Padj_AD_vs_Ctrl	Log2FC_PSP_vs_Ctrl	Padj_PSP_vs_Ctrl
	ENSG00000135124	P2RX4	2.24329	-0.201883	0.0327582	-0.379472	0.0514151
	ENSG00000083454	P2RX5	3.4395	-0.551486	0.00344786	0.0521155	0.874642
	ENSG00000099957	P2RX6	3.20868	-0.553746	0.00133628	-0.34574	0.175551
	ENSG00000089041	P2RX7	6.0746	0.860772	0.00059493	0.519682	0.176481
	ENSG00000169860	P2RY1	3.20307	0.947427	0.00168244	0.583741	0.224894
	ENSG00000078589	P2RY10	-3.17514	-0.191188	0.4982	-0.354083	0.386113
	ENSG00000244165	P2RY11	5.79555	-0.0799862	0.280261	0.0458254	0.725507
	ENSG00000169313	P2RY12	4.87507	0.431938	0.267798	-0.212428	0.771577
	ENSG00000181631	P2RY13	2.98016	0.0576563	0.850081	-0.450054	0.3085
	ENSG00000174944	P2RY14	2.98368	0.648662	0.00800818	0.00877518	0.985845
	ENSG00000175591	P2RY2	1.52544	1.15407	1.62466e-05	0.637396	0.135703
	ENSG00000186912	P2RY4	-1.67976	0.366224	0.284159	0.0583231	0.937682
	ENSG00000171631	P2RY6	0.385016	0.817707	0.00752335	-0.14626	0.778198
	ENSG00000182162	P2RY8	-2.44469	0.674106	0.0638596	-0.241717	0.739249

## Sheet: Fig 2
	RNAseq data from the AMP-AD consortium of CRND8 mice at 3, 6, 12 and 20 months
	GeneID	GeneName	avg fpkm	Log2FC_3MvsCtrl	Padj_3MvsCtrl	Log2FC_6MvsCtrl	Padj_6MvsCtrl	Log2FC_12MvsCtrl	Padj_12MvsCtrl	Log2FC_20MvsCtrl	Padj_20MvsCtrl
	ENSMUSG00000020787	P2rx1	0.148292	0.170088	0.999886	-0.260923	0.297531	0.223382	0.503031	0.292405	0.44149
	ENSMUSG00000029503	P2rx2	0.0732275	0.436999	0.999886	-0.205794		0.857079		-0.560426	0.348352
	ENSMUSG00000027071	P2rx3	0.478076	0.0761327	0.999886	0.123942	0.448204	-0.176219	0.335532	0.0203188	0.961069
	ENSMUSG00000029470	P2rx4	4.34642	-0.0578968	0.999886	0.136601	0.0286818	0.0903159	0.220027	0.100893	0.213507
	ENSMUSG00000005950	P2rx5	0.886316	0.012763	0.999886	-0.185172	0.235294	0.00173654	0.995766	0.0184118	0.963153
	ENSMUSG00000022758	P2rx6	1.59054	0.167953	0.676609	0.020601	0.851825	0.0306361	0.825973	0.113397	0.342871
	ENSMUSG00000029468	P2rx7	1.86939	0.00355781	0.999886	-0.047778	0.678656	0.213937	0.0284553	0.376578	8.75154e-06
	ENSMUSG00000027765	P2ry1	1.1991	-0.0539509	0.999886	-0.180099	0.278471	0.201797	0.295898	0.293731	0.131312
	ENSMUSG00000050921	P2ry10	0.0189791	0.0352393	0.999886	-0.0823745		0.34742		-0.14945	0.939043
	ENSMUSG00000036353	P2ry12	12.4639	-0.0281574	0.999886	0.0868064	0.647336	0.292499	0.0927364	0.596441	4.39856e-05
	ENSMUSG00000036362	P2ry13	3.97707	-0.0449304	0.999886	0.1928	0.217411	0.618404	2.09307e-06	0.834486	6.39456e-11
	ENSMUSG00000036381	P2ry14	1.07711	-0.0252353	0.999886	-0.284603	0.0290335	-0.0995995	0.595245	0.145025	0.494574
	ENSMUSG00000032860	P2ry2	0.1713	0.0339885	0.999886	0.30622	0.211705	0.440211	0.0688693	0.875777	1.71532e-06
	ENSMUSG00000044359	P2ry4	0.0145101	-0.391865	0.999886	-0.456674		0.59537		0.057321	0.967804
	ENSMUSG00000048779	P2ry6	1.35235	0.218979	0.999886	0.603321	6.77922e-05	0.564813	6.3689e-05	0.921537	1.46177e-12

## Sheet: Fig 3c
	Microglial nº ASC specks / Hoescht in 96-well plates
	Plate layout and individual experiments with technical replicates
																	Normalised average data frome each biological replicate (individual experiments)
Experiment1	ASC specks	microglia 300621																		vehicle control
																	Experiment1 (300621)
		1	2	3	4	5	6	7	8	9	10	11	12				Untr.	LPS	LPS + ATP	LPS + DMSO +ATP	LPS + Cp2 +ATP
	A		Untr.	LPS					LPS + ATP	LPS + Cp2 +ATP	LPS + Cp2 +ATP	LPS + Cp2 +ATP					0.229204	0.425377	0.567109	0.652967	0.464661
	B		Untr.	LPS					LPS + ATP
	C		Untr.	LPS					LPS + ATP	LPS+DMSO+ATP	LPS+DMSO+ATP	LPS+DMSO+ATP					Experiment 2(070621)
																	Untr.	LPS	LPS + ATP	LPS + DMSO +ATP	LPS + Cp2 +ATP
																	0.142043	0.161516	0.731479	0.702973	0.508623
	ASC/Hoechst	1	2	3	4	5	6	7	8	9	10	11	12
	A																Experiment3 (261121)
	B		0.248998	0.767991					0.74104	0.636248	0.587989	0.574798					Untr.	LPS	LPS + ATP	LPS + DMSO +ATP	LPS + Cp2 +ATP
	C		0.356129	0.436881					0.742091								0.0565767	0.0468673	0.855039	1.00765	0.565084
	D		0.282284	0.442069					0.712556	0.753439	0.83538	0.939284
																	Experiment4 (090222)
																	Untr.	LPS	LPS + ATP	LPS + DMSO +ATP	LPS + Cp2 +ATP
	Average technical replicates microglia 300621																0.0282235	0.0308701	0.729271	0.917687	0.401887
	Untr.	LPS	LPS + ATP	LPS + DMSO +ATP	LPS + Cp2 +ATP			average value plate1 (considering technical replicates)			Normalization value exp1/exp2
	0.295804	0.54898	0.731896	0.842701	0.599679			0.54409			1.29057
																	Average LPS+DMSO+ATP (vehicle condition)			0.82032
Experiment2	ASC specks	microglia070921															Data expressed as a % of vehicle control and plotted in fig3c graph
		1	2	3	4	5	6	7	8	9	10	11	12							vehicle control
	A																Untr.	LPS	LPS + ATP	LPS + DMSO +ATP	LPS + Cp2 +ATP
	B	Untr.	LPS					LPS + ATP	LPS + Cp2 +ATP		LPS+DMSO+ATP						27.9407	51.855	69.1327	79.599	56.6438
	C	Untr.	LPS					LPS + ATP	LPS + Cp2 +ATP		LPS+DMSO+ATP						17.3155	19.6894	89.1699	85.695	62.003
	D	Untr.	LPS					LPS + ATP	LPS + Cp2 +ATP		LPS+DMSO+ATP						6.89691	5.7133	104.232	122.837	68.8858
	E	Untr.	LPS					LPS + ATP	LPS + Cp2 +ATP		LPS+DMSO+ATP						3.44054	3.76318	88.9008	111.869	48.9915
	F	Untr.	LPS					LPS + ATP	LPS + Cp2 +ATP		LPS+DMSO+ATP
	G
	H
	ASC/Hoechst		1	2	3	4	5	6	7	8	9	10	11	12
	A
	B		0.201488	0.239189					0.870104	0.593989		0.724739
	C		0.127488	0.140862					0.626579	0.423694		0.67766
	D		0.123835	0.123264					0.689579	0.405005		0.649114
	E		0.115361	0.142748					0.739654	0.611805		0.760382
	F
	G
	H
		Average technical replicates microglia 070921
	Untr.	LPS	LPS + ATP	LPS + DMSO + ATP	LPS + Cp2 +ATP			average value plate2 (considering technical replicates)			Normalization ratio signal exp2/exp2
	0.142043	0.161516	0.731479	0.702973	0.508623			0.421588			1
Experiment3	ASC specks	microglia 261121
		1	2	3	4	5	6	7	8	9	10	11	12
	A
	B	Untr.	LPS					LPS + ATP	LPS + Cp2 +ATP		LPS+DMSO+ATP
	C	Untr.	LPS					LPS + ATP	LPS + Cp2 +ATP		LPS+DMSO+ATP
	D	Untr.	LPS					LPS + ATP	LPS + Cp2 +ATP		LPS+DMSO+ATP
	E	Untr.	LPS					LPS + ATP	LPS + Cp2 +ATP		LPS+DMSO+ATP
	F	Untr.	LPS					LPS + ATP	LPS + Cp2 +ATP		LPS+DMSO+ATP
	G
	H
	ASC/Hoechst		1	2	3	4	5	6	7	8	9	10	11	12
	A
	B		0.0311534	0.0107072					0.600463	0.352177		0.733589
	C		0.0496313	0.0380718					0.670686	0.478909		0.726577
	D		0.0333122	0.0409385					0.585455	0.366776		0.726874
	E		0.0458111	0.0427481					0.560072	0		0.660985
	F
	G
	H
		Average technical replicates microglia 261121
	Untr.	LPS	LPS + ATP	LPS + DMSO+ ATP	LPS + Cp2 +ATP			average value plate3 (considering technical replicates)			Normalization ratio signal exp3/exp2
	0.039977	0.0331164	0.604169	0.712006	0.399287			0.297893			0.706598
	ASC specks	microglia 090222
		1	2	3	4	5	6	7	8	9	10	11
	A
	B		Untr.	LPS					LPS + ATP	LPS + Cp2 +ATP		LPS+DMSO+ATP
	C		Untr.	LPS					LPS + ATP	LPS + Cp2 +ATP		LPS+DMSO+ATP
	D		Untr.	LPS					LPS + ATP	LPS + Cp2 +ATP		LPS+DMSO+ATP
	E
	F
	G
	H
	ASC/Hoechst	1	2	3	4	5	6	7	8	9	10	11
	A
	B		0.0128019	0.0172588					0.329427	0.160397		0.407123
	C		0.0148094	0.014696					0.377042	0.22107		0.467778
	D		0.0142314	0.0138118					0.374712	0.214351		0.485616
	E
	F
	G
	H
		Average technical replicates microglia 090222
	Untr.	LPS	LPS + ATP	LPS + DMSO+ ATP	LPS + Cp2 +ATP			average value plate4 (considering technical replicates)			Normalization ratio signal exp4/exp2
	0.0139476	0.0152555	0.360394	0.453506	0.198606			0.208342			0.494183

## Sheet: Fig 3d
								Data ploted in Fig 3d
Experiment1	microglia 090222					IL-1ß (pg/mL)			IL-1ß (pg/mL)
	Samples ID	OD values	log OD values	Interpol values	reverse log	reverse dilution factor			average technical replicates
	Untr 1	0.127	-0.896196	0.721634	5.26785	0.721634		Untr.	0.721634
	LPS1	0.4275	-0.369064	1.50407	31.9204	1.50407		LPS	1.43309
	LPS2	0.343	-0.464706	1.36211	23.02	1.36211		LPS+ATP	4746.07
	LPS ATP1	1.374	0.137987	2.2567	180.591	5417.74		LPS+DMSO+ATP	4622.73
	LPS ATP2	1.134	0.0546131	2.13294	135.814	4074.41		LPS+ Cp2+ATP	1064.7
	LPS+DMSO+ATP 1	1.265	0.102091	2.20341	159.74	4792.21
	LPS+DMSO+ATP 2	1.204	0.0806265	2.17156	148.442	4453.25
	LPS+ Cp2+ATP1	0.6445	-0.190777	1.7687	58.709	1761.27
	LPS+ Cp2+ATP2	0.2245	-0.648784	1.08887	12.2708	368.125
Experiment2	microglia 051121					IL-1ß (pg/mL)
	Samples ID	OD values	log OD values	Interpol values	reverse log	reverse dilution factor
	Untr 1	0.037	-1.4318	-0.535521	0.291393	0.291393
	Untr 2	0.114	-0.943095	0.342474	2.20026	2.20026		Untr.	1.24583
	LPS1	0.468	-0.329754	1.44439	27.8221	27.8221		LPS	52.5156
	LPS2	0.826	-0.08302	1.88767	77.209	77.209		LPS+ATP	3787.26
	LPS+ATP1	1.131	0.0534626	2.13287	135.791	4073.72		LPS+DMSO+ATP	3638.45
	LPS+ATP2	1.0395	0.0168245	2.06705	116.693	3500.8		LPS+ Cp2+ATP	54.2231
	LPS+DMSO+ATP 1	1.178	0.0711453	2.16464	146.096	4382.88
	LPS+DMSO+ATP 2	0.935	-0.0291884	1.98438	96.4674	2894.02
	LPS+ Cp2+ATP1	0.058	-1.23657	-0.184781	0.65346	19.6038
	LPS+ Cp2+ATP2	0.1345	-0.871278	0.471499	2.96142	88.8425
Experiment3	microglia 261121					IL-1ß (pg/mL)
	Samples ID	OD values	log OD values	Interpol values	reverse log	reverse dilution factor
	Untr. 1	0.113	-0.946922	0.824614	6.67749	6.67749
	Untr. 2	0.1565	-0.805486	1.04238	11.0249	11.0249		Untr.	8.85122
	LPS1	0.169	-0.772113	1.09376	12.4096	12.4096		LPS	14.0615
	LPS2	0.197	-0.705534	1.19627	15.7133	15.7133		LPS+ATP	1438.14
	LPS+ATP1	0.268	-0.571865	1.40207	25.2389	1009.56		LPS+DMSO+ATP	1728.39
	LPS+ATP2	0.3995	-0.398483	1.66902	46.6681	1866.72		LPS+ Cp2+ATP	104.029
	LPS+DMSO+ATP 1	0.3605	-0.443095	1.60033	39.8413	1593.65
	LPS+DMSO+ATP 2	0.399	-0.399027	1.66818	46.5782	1863.13
	LPS+ Cp2+ATP1	0.0685	-1.16431	0.489911	3.08966	123.587
	LPS+ Cp2+ATP2	0.0535	-1.27165	0.324649	2.11178	84.4713

[truncated: 26 more sheets: Fig 3f, Fig 4a, Fig 4b, Fig 4c, Fig 4d, Fig 4e, Fig 4f, Fig 4g, Fig 4h-j, Fig 4l-m, Fig 5a, Fig 5c, Fig 5d and S5g-h, Fig 5e, Fig 5f, Fig S2a, Fig S2b, Fig S2c, Fig S2d, Fig S2e …]
