# Supplementary material for: P2X7R influences tau aggregate burden in human tauopathies and shows distinct signalling in microglia and astrocytes
Source: Brain Behav Immun. 2023 Nov;114:414–29. doi: 10.1016/j.bbi.2023.09.011 (PMC10896738; doi:10.1016/j.bbi.2023.09.011)
Supplement: Supplementary data 5 [file mmc5.xlsx]

## Sheet: CCL1
	CCL1 measurements of cytokine arrays														Data for plotting as percentage of average Braak 0-II	Mean group
									ID	Braak 0-II		Average control group (Braak 0-II)		ID	Braak 0-II	100
									1	0.001201		0.0017335		1	69.2818
									2	0.001258				2	72.5699
									3	0.00094				3	54.2256
									4	0.001604				4	92.5296
									5	0.001503				5	86.7032
									6	0.001543				6	89.0107
									7	0.003461				7	199.654
									8	0.003007				8	173.464
									9	0.001695				9	97.7791
									10	0.001123				10	64.7822
									ID	Braak III-IV				ID	Braak III-IV	274.935
									11	0.000692				11	39.9192
									12	0.011008				12	635.016
									13	0.003695				13	213.153
									14	0.003036				14	175.137
									15	0.001597				15	92.1258
									16	0.015063				16	868.936
									17	0.006631				17	382.521
									18	0.002976				18	171.676
									19	0.00205				19	118.258
									20	0.000912				20	52.6103
														ID	Braak V-VI	329.974
									ID	Braak V-VI				21	56.4753
									21	0.000979				22	652.783
									22	0.011316				23	437.439
									23	0.007583				24	409.057
									24	0.007091				25	178.31
									25	0.003091				26	57.2253
									26	0.000992				27	30.9201
									27	0.000536				28	476.723
									28	0.008264				29	704.24
									29	0.012208				30	296.568
									30	0.005141

## Sheet: ICAM-1
		ICAM-1 measurements of cytokine arrays													Data for plotting as percentage of average Braak 0-II	average group
									ID	Braak 0-II		Average control group (Braak 0-II)		ID	Braak 0-II	100
									1	0.032619		0.046727		1	69.8076
									2	0.026851				2	57.4636
									3	0.011578				3	24.778
									4	0.0526				4	112.569
									5	0.037802				5	80.8997
									6	0.02107				6	45.0917
									7	0.154552				7	330.755
									8	0.073372				8	157.023
									9	0.037363				9	79.9602
									10	0.019463				10	41.6526
									ID	Braak III-IV				ID	Braak III-IV	158.207
									11	0.02374				11	50.8057
									12	0.053575				12	114.655
									13	0.04203				13	89.948
									14	0.098957				14	211.777
									15	0.066012				15	141.272
									16	0.086388				16	184.878
									17	0.163593				17	350.104
									18	0.110648				18	236.797
									19	0.052564				19	112.492
									20	0.041745				20	89.3381
														ID	Braak V-VI	348.806
									ID	Braak V-VI				21	89.9929
									21	0.042051				22	438.753
									22	0.205016				23	387.264
									23	0.180957				24	516.192
									24	0.241201				25	180.604
									25	0.084391				26	82.2137
									26	0.038416				27	60.678
									27	0.028353				28	798.423
									28	0.373079				29	637.676
									29	0.297967				30	296.259
									30	0.138433

## Sheet: IL-10
			IL-10 measurements of cytokine arrays												Data for plotting as percentage of average Braak 0-II	average group
									ID	Braak 0-II		Average control group (Braak 0-II)		ID	Braak 0-II	100
									1	0.000376		0.0005323		1	70.6369
									2	0.000333				2	62.5587
									3	0.000358				3	67.2553
									4	0.000698				4	131.129
									5	0.000585				5	109.9
									6	0.000634				6	119.106
									7	0.001168				7	219.425
									8	0.000538				8	101.071
									9	0.000435				9	81.7208
									10	0.000198				10	37.1971
									ID	Braak III-IV				ID	Braak III-IV	252.151
									11	0.000339				11	63.6859
									12	0.002872				12	539.545
									13	0.000901				13	169.265
									14	0.000728				14	136.765
									15	0.000555				15	104.265
									16	0.004457				16	837.31
									17	0.001591				17	298.892
									18	0.000912				18	171.332
									19	0.00065				19	122.112
									20	0.000417				20	78.3393
									ID	Braak V-VI				ID	Braak V-VI	380.951
									21	0.000377				21	70.8247
									22	0.003505				22	658.463
									23	0.002772				23	520.759
									24	0.002467				24	463.46
									25	0.001018				25	191.246
									26	0.000377				26	70.8247
									27	0.003505				27	658.463
									28	0.002772				28	520.759
									29	0.002467				29	463.46
									30	0.001018				30	191.246

## Sheet: G-CSF
			G-CSF measurements of cytokine arrays												Data for plotting as percentage of average Braak 0-II	average group
									ID	Braak 0-II		Average control group (Braak 0-II)		ID	Braak 0-II	100
									1	0.001069		0.0018306		1	58.3962
									2	0.000815				2	44.5209
									3	0.000571				3	31.192
									4	0.002284				4	124.768
									5	0.001452				5	79.3183
									6	0.001245				6	68.0105
									7	0.006043				7	330.11
									8	0.002609				8	142.522
									9	0.001678				9	91.6639
									10	0.00054				10	29.4985
									ID	Braak III-IV				ID	Braak III-IV	252.103
									11	0.000746				11	40.7517
									12	0.0119				12	650.06
									13	0.003805				13	207.855
									14	0.002895				14	158.145
									15	0.001445				15	78.9359
									16	0.01477				16	806.839
									17	0.004254				17	232.383
									18	0.002974				18	162.46
									19	0.002352				19	128.482
									20	0.001009				20	55.1185
									ID	Braak V-VI				ID	Braak V-VI	347.438
									21	0.00082				21	44.7941
									22	0.010593				22	578.663
									23	0.008745				23	477.712
									24	0.008775				24	479.351
									25	0.002868				25	156.67
									26	0.00082				26	44.7941
									27	0.010593				27	578.663
									28	0.008745				28	477.712
									29	0.008775				29	479.351
									30	0.002868				30	156.67

## Sheet: GM-CSF
			GM-CSF measurements of cytokine arrays												Data for plotting as percentage of average Braak 0-II	average group
									ID	Braak 0-II		Average control group (Braak 0-II)		ID	Braak 0-II	100
									1	0.000765		0.0013754			55.6202
									2	0.000924					67.1805
									3	0.000759					55.1839
									4	0.001731					125.854
									5	0.001189					86.4476
									6	0.001119					81.3582
									7	0.003683					267.777
									8	0.001815					131.962
									9	0.001143					83.1031
									10	0.000626					45.514
									ID	Braak III-IV					Braak III-IV	229.446
									11	0.000656					47.6952
									12	0.008708					633.125
									13	0.002548					185.255
									14	0.002123					154.355
									15	0.001275					92.7003
									16	0.008496					617.711
									17	0.003052					221.899
									18	0.00185					134.506
									19	0.001849					134.434
									20	0.001001					72.7788
									ID	Braak V-VI					Braak V-VI	275.513
									21	0.001017					73.9421
									22	0.00717					521.303
									23	0.005717					415.661
									24	0.003156					229.461
									25	0.001787					129.926
									26	0.000629					45.7322
									27	0.001071					77.8683
									28	0.005168					375.745
									29	0.008391					610.077
									30	0.003788					275.411

## Sheet: IL-1a
			IL-1a measurements of cytokine arrays												Data for plotting as percentage of average Braak 0-II	average group
									ID	Braak 0-II		Average control group (Braak 0-II)		ID	Braak 0-II	100
									1	0.001183		0.0017107		1	69.153
									2	0.000752				2	43.9586
									3	0.000642				3	37.5285
									4	0.002471				4	144.444
									5	0.001438				5	84.0592
									6	0.001209				6	70.6728
									7	0.00524				7	306.307
									8	0.002175				8	127.141
									9	0.001336				9	78.0967
									10	0.000661				10	38.6392
									ID	Braak III-IV				ID	Braak III-IV	242.076
									11	0.000701				11	40.9774
									12	0.01099				12	642.427
									13	0.003157				13	184.544
									14	0.002727				14	159.408
									15	0.001362				15	79.6165
									16	0.013334				16	779.447
									17	0.002781				17	162.565
									18	0.003097				18	181.037
									19	0.00207				19	121.003
									20	0.001193				20	69.7375
									ID	Braak V-VI				ID	Braak V-VI	326.591
									21	0.001017				21	59.4493
									22	0.01333				22	779.213
									23	0.007335				23	428.772
									24	0.00647				24	378.208
									25	0.002804				25	163.91
									26	0.001183				26	69.153
									27	0.000988				27	57.7541
									28	0.006875				28	401.882
									29	0.009945				29	581.341
									30	0.005923				30	346.233

## Sheet: IL-1Ra
			IL-1Ra measurements of cytokine arrays												Data for plotting as percentage of average Braak 0-II	average group
									ID	Braak 0-II		Average control group (Braak 0-II)		ID	Braak 0-II	100
									1	0.001281		0.0022728		1	56.3622
									2	0.001247				2	54.8662
									3	0.000685				3	30.139
									4	0.00287				4	126.276
									5	0.001807				5	79.5055
									6	0.001385				6	60.938
									7	0.007544				7	331.925
									8	0.003794				8	166.931
									9	0.001397				9	61.466
									10	0.000718				10	31.591
									ID	Braak III-IV				ID	Braak III-IV	219.109
									11	0.001162				11	51.1264
									12	0.012539				12	551.698
									13	0.003809				13	167.591
									14	0.003573				14	157.207
									15	0.001611				15	70.8817
									16	0.015759				16	693.374
									17	0.004307				17	189.502
									18	0.003137				18	138.024
									19	0.002671				19	117.52
									20	0.001231				20	54.1623
									ID	Braak V-VI				ID	Braak V-VI	285.287
									21	0.000928				21	40.8307
									22	0.011906				22	523.847
									23	0.009711				23	427.27
									24	0.008605				24	378.608
									25	0.003196				25	140.62
									26	0.001169				26	51.4344
									27	0.001104				27	48.5744
									28	0.008307				28	365.496
									29	0.013349				29	587.337
									30	0.006565				30	288.851

## Sheet: IL-2
			IL-2 measurements of cytokine arrays												Data for plotting as percentage of average Braak 0-II	average group
									ID	Braak 0-II		Average control group (Braak 0-II)		ID	Braak 0-II	100
									1	0.000719		0.0011086		1	64.8566
									2	0.000821				2	74.0574
									3	0.000679				3	61.2484
									4	0.001151				4	103.825
									5	0.001008				5	90.9255
									6	0.00054				6	48.7101
									7	0.003378				7	304.709
									8	0.001501				8	135.396
									9	0.000791				9	71.3513
									10	0.000498				10	44.9215
									ID	Braak III-IV				ID	Braak III-IV	243.334
									11	0.000783				11	70.6296
									12	0.007127				12	642.883
									13	0.002234				13	201.515
									14	0.001583				14	142.793
									15	0.000946				15	85.3329
									16	0.008385				16	756.359
									17	0.001602				17	144.507
									18	0.001861				18	167.869
									19	0.001601				19	144.416
									20	0.000854				20	77.0341
									ID	Braak V-VI				ID	Braak V-VI	324.463
									21	0.00105				21	94.7141
									22	0.007264				22	655.241
									23	0.004946				23	446.148
									24	0.004561				24	411.42
									25	0.001682				25	151.723
									26	0.000873				26	78.748
									27	0.001126				27	101.57
									28	0.004878				28	440.014
									29	0.00601				29	542.125
									30	0.00358				30	322.93

## Sheet: IL-4
			IL-4 measurements of cytokine arrays												Data for plotting as percentage of average Braak 0-II	average group
									ID	Braak 0-II		Average control group (Braak 0-II)		ID	Braak 0-II	100
									1	0.000854		0.0012145		1	70.317
									2	0.001048				2	86.2907
									3	0.000698				3	57.4722
									4	0.00138				4	113.627
									5	0.001012				5	83.3265
									6	0.000963				6	79.2919
									7	0.0032				7	263.483
									8	0.001658				8	136.517
									9	0.000731				9	60.1894
									10	0.000601				10	49.4854
									ID	Braak III-IV				ID	Braak III-IV	199.811
									11	0.000555				11	45.6978
									12	0.00474				12	390.284
									13	0.001524				13	125.484
									14	0.001253				14	103.17
									15	0.001099				15	90.4899
									16	0.008319				16	684.973
									17	0.002013				17	165.747
									18	0.001692				18	139.317
									19	0.002085				19	171.676
									20	0.000987				20	81.268
									ID	Braak V-VI				ID	Braak V-VI	308.316
									21	0.001064				21	87.6081
									22	0.006179				22	508.769
									23	0.006277				23	516.838
									24	0.005079				24	418.197
									25	0.002257				25	185.838
									26	0.000892				26	73.4459
									27	0.001083				27	89.1725
									28	0.004618				28	380.239
									29	0.006654				29	547.88
									30	0.003342				30	275.175

## Sheet: IL-5
			IL-5 measurements of cytokine arrays												Data for plotting as percentage of average Braak 0-II	average group
									ID	Braak 0-II		Average control group (Braak 0-II)		ID	Braak 0-II	100
									1	0.000251		0.00034153		1	73.4928
									2	0.000176				2	51.5328
									3	8.73e-05				3	25.5614
									4	0.000307				4	89.8896
									5	0.000321				5	93.9888
									6	0.000584				6	170.995
									7	0.000951				7	278.453
									8	0.000397				8	116.242
									9	0.000165				9	48.312
									10	0.000176				10	51.5328
									ID	Braak III-IV				ID	Braak III-IV	210.986
									11	0.000246				11	72.0288
									12	0.002314				12	677.539
									13	0.000719				13	210.523
									14	0.000602				14	176.266
									15	0.000301				15	88.1328
									16	0.001876				16	549.293
									17	0.00043				17	125.904
									18	9.68e-05				18	28.343
									19	0.000311				19	91.0608
									20	0.00031				20	90.768
									ID	Braak V-VI				ID	Braak V-VI	276.081
									21	0.000214				21	62.6592
									22	0.001705				22	499.224
									23	0.002329				23	681.931
									24	0.001647				24	482.242
									25	0.00067				25	196.176
									26	0.000235				26	68.808
									27	0.000234				27	68.5152
									28	0.000806				28	235.997
									29	0.001095				29	320.616
									30	0.000494				30	144.643

[truncated: 22 more sheets: IL-8, IL-12p70, IL-13, IL-16, IL-17A, IL-17E, IL-18, IL-21, IL-27, IL-32a, MIF, PAI-1, TNFa, TREM-1, IFN-gamma, RANTES, MIP, CD40L, C5a, CXCL10 …]
